# Supplementary material for: Genomic Insights into the Phosphatidylinositol-Specific Phospholipase C Gene Family in Leishmania major and Leishmania infantum: Expression Patterns and Potential Association with Drug Resistance
Source: Diagnostics (Basel). 2025 Jun 5;15(11):1433. doi: 10.3390/diagnostics15111433 (PMC12155177; doi:10.3390/diagnostics15111433)
Supplement: Supplementary file 1 [file diagnostics-15-01433-s001.zip]

Archive with 1 entries (1 files):
- diagnostics-3651313-supplementary.pdf
